# Supplementary material for: A Phenylfurocoumarin Derivative Reverses ABCG2-Mediated Multidrug Resistance In Vitro and In Vivo
Source: Int J Mol Sci. 2021 Nov 19;22(22):12502. doi: 10.3390/ijms222212502 (PMC8618058; doi:10.3390/ijms222212502)
Supplement: Supplementary file 1 [file ijms-22-12502-s001.zip]

Archive with 1 entries (1 files):
- ijms-1408018-supplementary.pdf
